# Supplementary material for: Re-examining the crystal structure behaviour of nitrogen and methane
Source: IUCrJ. 2020 Jul 29;7(Pt 5):844–51. doi: 10.1107/S2052252520007460 (PMC7467175; doi:10.1107/S2052252520007460)
Supplement: Supplementary file 2 [file m-07-00844-sup2.rtv]

data_global
_chemical_name_mineral 'alpha Nitrogen'
_cell_length_a 5.65596(15)
_cell_length_b 5.65596(15)
_cell_length_c 5.65596(15)
_cell_angle_alpha 90
_cell_angle_beta 90
_cell_angle_gamma 90
_cell_volume 180.934(14)
_symmetry_space_group_name_H-M Pa3
loop_
	_symmetry_equiv_pos_as_xyz
	 'x, y, z '
	 '-x, y+1/2, -z+1/2 '
	 '-x+1/2, -y, z+1/2 '
	 '-x+1/2, y+1/2, z '
	 '-y, -z, -x '
	 '-y, z+1/2, -x+1/2 '
	 '-y+1/2, -z, x+1/2 '
	 '-y+1/2, z+1/2, x '
	 '-z, -x, -y '
	 '-z, x+1/2, -y+1/2 '
	 '-z+1/2, -x, y+1/2 '
	 '-z+1/2, x+1/2, y '
	 'z, -x+1/2, y+1/2 '
	 'z, x, y '
	 'z+1/2, -x+1/2, -y '
	 'z+1/2, x, -y+1/2 '
	 'y, -z+1/2, x+1/2 '
	 'y, z, x '
	 'y+1/2, -z+1/2, -x '
	 'y+1/2, z, -x+1/2 '
	 'x, -y+1/2, z+1/2 '
	 '-x, -y, -z '
	 'x+1/2, -y+1/2, -z '
	 'x+1/2, y, -z+1/2 '
loop_
_atom_site_label
_atom_site_type_symbol
_atom_site_symmetry_multiplicity
_atom_site_fract_x
_atom_site_fract_y
_atom_site_fract_z
_atom_site_occupancy
_atom_site_B_iso_or_equiv
Nd N   8 0.0574(2) 0.0574(2) 0.0574(2) 1 0

loop_
_pd_proc_point_id
_pd_meas_2theta_scan
_pd_proc_intensity_total
_pd_calc_intensity_total
_pd_proc_ls_weight
         1    20.04280   449.01349   504.82000     0.00205
         2    20.16780   449.22609   501.15000     0.00184
         3    20.29280   449.43804   439.42000     0.00191
         4    20.41780   449.64934   459.76000     0.00175
         5    20.54280   449.86000   501.90000     0.00163
         6    20.66780   450.07001   508.82000     0.00167
         7    20.79280   450.27938   495.72000     0.00183
         8    20.91780   450.48811   488.71000     0.00205
         9    21.04280   450.69620   484.50000     0.00212
        10    21.16780   450.90366   491.62000     0.00190
        11    21.29280   451.11049   493.28000     0.00173
        12    21.41780   451.31670   429.71000     0.00187
        13    21.54280   451.52228   457.62000     0.00178
        14    21.66780   451.72724   454.99000     0.00191
        15    21.79280   451.93159   481.64000     0.00192
        16    21.91780   452.13532   467.08000     0.00218
        17    22.04280   452.33843   487.56000     0.00217
        18    22.16780   452.54094   435.91000     0.00219
        19    22.29280   452.74284   458.58000     0.00187
        20    22.41780   452.94414   459.38000     0.00174
        21    22.54280   453.14484   462.38000     0.00173
        22    22.66780   453.34494   425.71000     0.00202
        23    22.79280   453.54445   465.04000     0.00193
        24    22.91780   453.74337   486.50000     0.00203
        25    23.04280   453.94170   461.61000     0.00219
        26    23.16780   454.13944   476.32000     0.00191
        27    23.29280   454.33660   466.94000     0.00179
        28    23.41780   454.53319   445.63000     0.00175
        29    23.54280   454.72919   432.66000     0.00183
        30    23.66780   454.92463   450.53000     0.00187
        31    23.79280   455.11949   479.73000     0.00187
        32    23.91781   455.31380   495.71000     0.00195
        33    24.04281   455.50753   438.25000     0.00231
        34    24.16781   455.70071   473.67000     0.00191
        35    24.29281   455.89332   430.15000     0.00196
        36    24.41781   456.08537   443.31000     0.00174
        37    24.54281   456.27688   484.31000     0.00163
        38    24.66781   456.46783   463.18000     0.00183
        39    24.79281   456.65824   469.39000     0.00195
        40    24.91781   456.84811   437.68000     0.00229
        41    25.04281   457.03743   474.19000     0.00216
        42    25.16781   457.22622   451.16000     0.00207
        43    25.29281   457.41447   442.78000     0.00191
        44    25.41781   457.60219   483.51000     0.00159
        45    25.54281   457.78938   485.60000     0.00158
        46    25.66781   457.97605   465.43000     0.00184
        47    25.79281   458.16219   472.06000     0.00191
        48    25.91781   458.34782   501.99000     0.00196
        49    26.04281   458.53292   426.78000     0.00240
        50    26.16781   458.71751   473.56000     0.00198
        51    26.29281   458.90160   454.70000     0.00188
        52    26.41781   459.08517   478.65000     0.00157
        53    26.54281   459.26824   460.90000     0.00166
        54    26.66781   459.45081   440.79000     0.00200
        55    26.79281   459.63288   446.45000     0.00207
        56    26.91781   459.81445   429.94000     0.00237
        57    27.04281   459.99553   450.21000     0.00233
        58    27.16781   460.17612   494.65000     0.00193
        59    27.29282   460.35623   466.77000     0.00186
        60    27.41782   460.53585   447.47000     0.00179
        61    27.54282   460.71499   499.10000     0.00164
        62    27.66782   460.89365   434.75000     0.00209
        63    27.79282   461.07183   457.95000     0.00212
        64    27.91782   461.24954   439.16000     0.00240
        65    28.04282   461.42678   485.45000     0.00217
        66    28.16782   461.60356   421.63000     0.00229
        67    28.29282   461.77987   454.55000     0.00195
        68    28.41782   461.95572   433.18000     0.00182
        69    28.54282   462.13111   444.19000     0.00185
        70    28.66782   462.30605   427.10000     0.00215
        71    28.79282   462.48054   417.11000     0.00278
        72    28.91782   462.65458   429.16000     0.00239
        73    29.04282   462.82818   406.19000     0.00230
        74    29.16782   463.00133   444.72000     0.00226
        75    29.29282   463.17404   437.60000     0.00207
        76    29.41782   463.34631   428.87000     0.00130
        77    29.54282   463.51815   480.53000     0.00148
        78    29.66782   463.68957   413.58000     0.00208
        79    29.79282   463.86055   410.88000     0.00220
        80    29.91782   464.03111   412.14000     0.00234
        81    30.04282   464.20124   454.65000     0.00215
        82    30.16782   464.37096   425.90000     0.00214
        83    30.29282   464.54026   450.64000     0.00185
        84    30.41782   464.70915   475.56000     0.00159
        85    30.54282   464.87763   426.24000     0.00185
        86    30.66782   465.04570   452.62000     0.00196
        87    30.79282   465.21337   475.91000     0.00199
        88    30.91783   465.38065   460.70000     0.00225
        89    31.04283   465.54752   427.20000     0.00247
        90    31.16783   465.71399   472.75000     0.00206
        91    31.29283   465.88007   481.87000     0.00185
        92    31.41783   466.04577   472.59000     0.00169
        93    31.54283   466.21107   474.78000     0.00169
        94    31.66783   466.37599   418.95000     0.00216
        95    31.79283   466.54054   440.54000     0.00221
        96    31.91783   466.70470   461.20000     0.00227
        97    32.04283   466.86849   457.09000     0.00231
        98    32.16783   467.03191   449.30000     0.00214
        99    32.29283   467.19496   433.78000     0.00204
       100    32.41783   467.35765   427.73000     0.00182
       101    32.54283   467.51997   452.00000     0.00175
       102    32.66783   467.68194   477.84000     0.00189
       103    32.79283   467.84354   455.39000     0.00216
       104    32.91783   468.00480   463.59000     0.00232
       105    33.04283   468.16570   465.79000     0.00233
       106    33.16783   468.32626   423.49000     0.00232
       107    33.29283   468.48647   469.56000     0.00191
       108    33.41783   468.64634   472.81000     0.00166
       109    33.54284   468.80588   448.72000     0.00176
       110    33.66784   468.96508   446.72000     0.00200
       111    33.79284   469.12394   479.05000     0.00198
       112    33.91784   469.28247   455.03000     0.00230
       113    34.04284   469.44068   486.35000     0.00221
       114    34.16784   469.59856   457.89000     0.00216
       115    34.29284   469.75612   470.07000     0.00193
       116    34.41784   469.91336   464.35000     0.00175
       117    34.54284   470.07029   471.61000     0.00172
       118    34.66784   470.22690   423.71000     0.00214
       119    34.79284   470.38321   460.67000     0.00209
       120    34.91784   470.53921   447.73000     0.00231
       121    35.04284   470.69491   446.73000     0.00231
       122    35.16784   470.85031   453.30000     0.00207
       123    35.29284   471.00541   443.23000     0.00197
       124    35.41784   471.16021   478.89000     0.00159
       125    35.54284   471.31473   488.00000     0.00164
       126    35.66784   471.46896   473.78000     0.00188
       127    35.79284   471.62290   521.67000     0.00184
       128    35.91784   471.77656   474.29000     0.00222
       129    36.04284   471.92994   462.99000     0.00229
       130    36.16784   472.08304   494.64000     0.00192
       131    36.29284   472.23587   466.86000     0.00189
       132    36.41784   472.38843   457.95000     0.00173
       133    36.54284   472.54072   479.39000     0.00166
       134    36.66784   472.69275   464.13000     0.00188
       135    36.79284   472.84452   432.20000     0.00219
       136    36.91784   472.99602   482.50000     0.00210
       137    37.04284   473.14728   482.42000     0.00214
       138    37.16784   473.29828   471.09000     0.00201
       139    37.29284   473.44903   436.41000     0.00202
       140    37.41784   473.59953   474.84000     0.00166
       141    37.54284   473.75043   485.44000     0.00165
       142    37.66785   473.94979   452.82000     0.00200
       143    37.79285   474.28103   471.10000     0.00206
       144    37.91785   474.76508   468.73000     0.00228
       145    38.04285   475.44810   506.17000     0.00215
       146    38.16785   476.36360   489.06000     0.00200
       147    38.29285   477.59036   500.20000     0.00180
       148    38.41785   479.19477   505.95000     0.00159
       149    38.54285   481.33366   524.03000     0.00153
       150    38.66785   484.17672   472.28000     0.00189
       151    38.79285   488.17013   480.24000     0.00200
       152    38.91785   494.16929   514.45000     0.00202
       153    39.04285   507.59626   520.82000     0.00203
       154    39.16785   514.16328   525.97000     0.00186
       155    39.29285   517.06596   514.65000     0.00173
       156    39.41785   520.26834   541.33000     0.00148
       157    39.54285   523.83906   494.66000     0.00165
       158    39.66785   527.81386   540.11000     0.00168
       159    39.79285   532.29157   542.13000     0.00180
       160    39.91785   537.32849   539.38000     0.00196
       161    40.04285   543.07201   551.34000     0.00189
       162    40.16785   549.61430   557.32000     0.00168
       163    40.29285   557.18502   629.64000     0.00133
       164    40.41785   565.94269   552.01000     0.00138
       165    40.54285   576.26587   567.23000     0.00133
       166    40.66785   588.44648   588.06000     0.00144
       167    40.79285   603.16911   597.57000     0.00151
       168    40.91785   621.10054   617.76000     0.00160
       169    41.04285   644.11246   616.00000     0.00164
       170    41.16785   675.61112   686.92000     0.00135
       171    41.29285   726.26850   718.45000     0.00120
       172    41.41785   815.45261   868.31000     0.00083
       173    41.54286   983.43521   947.81000     0.00073
       174    41.66786  1270.31943  1163.61000     0.00068
       175    41.79286  1723.01519  1375.50000     0.00058
       176    41.91786  2348.87241  1990.70000     0.00040
       177    42.04286  3165.56032  3083.72000     0.00021
       178    42.16786  4182.28910  4537.48000     0.00013
       179    42.29286  5475.44221  6492.55000     0.00007
       180    42.41786  7158.75448  8962.83000     0.00004
       181    42.54286  9510.90982 11898.13000     0.00003
       182    42.66786 12790.58156 15685.21000     0.00003
       183    42.79286 17073.23365 19430.22000     0.00002
       184    42.91786 21435.34802 23293.91000     0.00002
       185    43.04286 23696.68617 24373.12000     0.00002
       186    43.16786 21875.66190 20557.93000     0.00002
       187    43.29286 16144.19577 14378.15000     0.00003
       188    43.41786  9738.58836  8578.95000     0.00006
       189    43.54286  5113.53485  4364.79000     0.00013
       190    43.66786  2583.58986  2110.42000     0.00038
       191    43.79286  1532.43777  1172.66000     0.00079
       192    43.91786  1119.80232   931.39000     0.00104
       193    44.04286   947.77651   878.01000     0.00102
       194    44.16786   849.31337   799.44000     0.00121
       195    44.29287   782.58874   782.11000     0.00114
       196    44.41787   732.56400   720.41000     0.00098
       197    44.54287   694.41214   737.34000     0.00095
       198    44.66787   664.22527   720.19000     0.00121
       199    44.79287   640.24796   619.61000     0.00153
       200    44.91787   620.67657   655.55000     0.00153
       201    45.04287   604.74428   644.02000     0.00159
       202    45.16787   591.51455   614.83000     0.00151
       203    45.29287   580.59949   661.13000     0.00130
       204    45.41787   571.48661   586.25000     0.00124
       205    45.54287   564.01687   584.76000     0.00124
       206    45.66787   557.94409   606.07000     0.00145
       207    45.79287   553.37406   528.93000     0.00179
       208    45.91787   550.64743   630.10000     0.00164
       209    46.04287   551.18230   595.57000     0.00175
       210    46.16787   547.54559   581.35000     0.00163
       211    46.29287   544.32444   575.54000     0.00152
       212    46.41787   541.41590   546.81000     0.00128
       213    46.54287   538.76085   544.96000     0.00134
       214    46.66787   536.26292   551.79000     0.00163
       215    46.79287   533.82643   603.31000     0.00162
       216    46.91787   531.29680   565.65000     0.00192
       217    47.04287   528.36381   535.96000     0.00207
       218    47.16787   524.29272   536.51000     0.00187
       219    47.29287   517.32876   550.73000     0.00168
       220    47.41787   512.71020   584.21000     0.00123
       221    47.54287   515.58884   565.90000     0.00131
       222    47.66787   518.88181   559.65000     0.00162
       223    47.79287   522.72155   569.97000     0.00172
       224    47.91787   527.18983   578.84000     0.00183
       225    48.04287   532.50849   619.52000     0.00174
       226    48.16787   538.83363   562.46000     0.00174
       227    48.29287   546.57759   572.67000     0.00157
       228    48.41787   556.13007   575.44000     0.00122
       229    48.54288   568.69523   614.45000     0.00120
       230    48.66788   586.34983   607.29000     0.00147
       231    48.79288   615.57263   653.44000     0.00146
       232    48.91788   667.26114   710.33000     0.00145
       233    49.04288   765.23046   783.87000     0.00130
       234    49.16788   934.01505   919.31000     0.00100
       235    49.29288  1211.10748  1132.51000     0.00074
       236    49.41788  1616.57431  1425.38000     0.00046
       237    49.54288  2198.64941  1753.89000     0.00038
       238    49.66788  3007.88498  2288.26000     0.00034
       239    49.79288  4162.14947  3399.36000     0.00023
       240    49.91788  5691.15576  5032.23000     0.00016
       241    50.04288  7447.95913  7522.72000     0.00010
       242    50.16788  8895.42200  9779.05000     0.00006
       243    50.29288  9180.92932 10497.24000     0.00005
       244    50.41788  7950.41860  9157.83000     0.00005
       245    50.54288  5697.01100  6737.78000     0.00008
       246    50.66788  3514.13952  4012.72000     0.00017
       247    50.79288  2025.92990  2077.32000     0.00040
       248    50.91788  1213.28237  1097.36000     0.00091
       249    51.04288   867.32567   738.10000     0.00141
       250    51.16788   723.79447   646.88000     0.00146
       251    51.29288   662.12508   618.26000     0.00137
       252    51.41788   626.49107   667.95000     0.00108
       253    51.54288   602.44523   547.55000     0.00134
       254    51.66788   584.32601   645.53000     0.00132
       255    51.79288   570.48875   580.01000     0.00160
       256    51.91788   559.53607   591.04000     0.00172
       257    52.04288   550.92112   554.45000     0.00186
       258    52.16788   544.07258   553.16000     0.00172
       259    52.29288   539.17071   567.65000     0.00156
       260    52.41788   534.36202   524.35000     0.00138
       261    52.54289   530.34071   599.14000     0.00127
       262    52.66789   526.94274   536.39000     0.00169
       263    52.79289   524.09159   548.83000     0.00177
       264    52.91789   521.66351   592.61000     0.00181
       265    53.04289   519.61523   520.05000     0.00212
       266    53.16789   517.86925   531.13000     0.00187
       267    53.29289   516.40052   525.45000     0.00172
       268    53.41789   515.15980   586.24000     0.00129
       269    53.54289   514.13309   549.59000     0.00137
       270    53.66789   513.27483   526.65000     0.00172
       271    53.79289   512.52729   536.74000     0.00179
       272    53.91789   511.86515   511.45000     0.00203
       273    54.04289   511.26602   538.53000     0.00199
       274    54.16789   510.70929   540.05000     0.00181
       275    54.29289   510.15059   541.03000     0.00166
       276    54.41789   509.54031   523.40000     0.00140
       277    54.54289   508.70327   520.06000     0.00142
       278    54.66789   507.14385   554.28000     0.00161
       279    54.79289   503.57647   568.96000     0.00170
       280    54.91789   505.16957   555.50000     0.00191
       281    55.04289   507.09504   564.06000     0.00192
       282    55.16789   509.52237   558.22000     0.00174
       283    55.29289   512.71703   546.94000     0.00162
       284    55.41790   517.47515   551.11000     0.00129
       285    55.54290   525.34298   552.33000     0.00130
       286    55.66790   540.14069   530.68000     0.00169
       287    55.79290   567.51312   586.81000     0.00164
       288    55.91790   617.95490   606.50000     0.00171
       289    56.04290   702.57342   637.11000     0.00165
       290    56.16790   839.53116   761.55000     0.00126
       291    56.29290  1042.27175   887.96000     0.00099
       292    56.41790  1321.15049  1154.17000     0.00058
       293    56.54290  1645.67071  1409.47000     0.00047
       294    56.66790  1930.55868  1841.57000     0.00045
       295    56.79290  2054.21816  2333.33000     0.00038
       296    56.91790  1913.00652  2426.11000     0.00039
       297    57.04290  1569.28971  1947.93000     0.00051
       298    57.16790  1180.23732  1351.16000     0.00070
       299    57.29290   871.62223   884.03000     0.00102
       300    57.41790   685.12436   676.06000     0.00138
       301    57.54290   590.50421   646.13000     0.00134
       302    57.66790   550.59823   530.73000     0.00173
       303    57.79290   533.58624   580.48000     0.00175
       304    57.91790   525.81392   543.09000     0.00203
       305    58.04290   521.81382   591.90000     0.00184
       306    58.16790   520.23083   512.14000     0.00190
       307    58.29290   517.73385   522.78000     0.00172
       308    58.41790   515.88286   512.63000     0.00139
       309    58.54290   514.48854   508.90000     0.00134
       310    58.66790   513.46403   549.76000     0.00158
       311    58.79290   512.71801   499.74000     0.00178
       312    58.91790   512.20947   558.36000     0.00169
       313    59.04290   511.89058   492.89000     0.00184
       314    59.16790   511.74223   498.12000     0.00195
       315    59.29291   511.73942   516.82000     0.00173
       316    59.41791   511.87529   511.64000     0.00145
       317    59.54291   512.13857   535.71000     0.00139
       318    59.66791   512.53079   509.66000     0.00177
       319    59.79291   513.05072   530.09000     0.00180
       320    59.91791   513.70748   529.79000     0.00193
       321    60.04291   514.50921   495.61000     0.00204
       322    60.16791   515.47409   504.68000     0.00179
       323    60.29291   516.62165   536.91000     0.00152
       324    60.41791   517.98329   520.87000     0.00132
       325    60.54291   519.59553   523.69000     0.00135
       326    60.66791   521.50944   529.31000     0.00161
       327    60.79291   523.77734   568.31000     0.00166
       328    60.91791   526.48618   536.02000     0.00200
       329    61.04291   529.75231   496.96000     0.00215
       330    61.16791   533.74167   555.01000     0.00175
       331    61.29291   538.70034   539.06000     0.00165
       332    61.41791   545.04332   562.09000     0.00134
       333    61.54291   553.91007   551.26000     0.00140
       334    61.66791   568.06928   562.27000     0.00164
       335    61.79291   594.32085   586.25000     0.00169
       336    61.91791   645.61709   665.70000     0.00165
       337    62.04291   747.07606   723.71000     0.00152
       338    62.16792   939.17382   864.49000     0.00113
       339    62.29292  1273.33483  1147.66000     0.00075
       340    62.41792  1792.64841  1408.19000     0.00049
       341    62.54292  2485.02722  1781.21000     0.00040
       342    62.66792  3237.32154  2605.12000     0.00031
       343    62.79292  3817.14881  3707.54000     0.00022
       344    62.91792  3954.87347  4647.93000     0.00018
       345    63.04292  3536.45851  4258.76000     0.00021
       346    63.16792  2750.52516  3044.00000     0.00028
       347    63.29292  1933.03163  1798.27000     0.00047
       348    63.41792  1303.38290  1045.70000     0.00073
       349    63.54292   914.92209   816.99000     0.00096
       350    63.66792   716.21899   643.40000     0.00138
       351    63.79292   626.23658   554.20000     0.00179
       352    63.91792   587.04991   567.31000     0.00193
       353    64.04292   567.67217   520.53000     0.00207
       354    64.16792   556.02589   574.14000     0.00169
       355    64.29292   547.79716   538.36000     0.00164
       356    64.41792   541.55586   569.05000     0.00132
       357    64.54292   536.65609   582.41000     0.00131
       358    64.66792   532.74848   519.31000     0.00169
       359    64.79292   529.58538   537.91000     0.00177
       360    64.91792   527.00107   489.86000     0.00213
       361    65.04292   524.86660   569.15000     0.00183
       362    65.16792   523.09210   506.30000     0.00187
       363    65.29292   521.60483   509.54000     0.00171
       364    65.41792   520.35278   513.80000     0.00142
       365    65.54292   519.29246   514.98000     0.00146
       366    65.66792   518.39220   481.93000     0.00185
       367    65.79292   517.62474   514.74000     0.00186
       368    65.91792   516.96991   542.86000     0.00196
       369    66.04293   516.40992   601.98000     0.00176
       370    66.16793   515.93154   512.71000     0.00189
       371    66.29293   515.52275   522.75000     0.00166
       372    66.41793   515.17449   510.42000     0.00154
       373    66.54293   514.87845   495.37000     0.00158
       374    66.66793   514.62830   518.22000     0.00171
       375    66.79293   514.41813   516.02000     0.00191
       376    66.91793   514.24340   511.50000     0.00210
       377    67.04293   514.09982   492.00000     0.00224
       378    67.16793   513.98196   507.22000     0.00195
       379    67.29293   513.84413   536.20000     0.00166
       380    67.41793   513.64953   493.98000     0.00159
       381    67.54293   513.36094   520.46000     0.00146
       382    67.66793   512.89495   561.50000     0.00158
       383    67.79293   511.90535   497.73000     0.00193
       384    67.91793   510.22443   535.95000     0.00197
       385    68.04293   510.40394   515.14000     0.00208
       386    68.16793   510.58394   486.78000     0.00201
       387    68.29293   510.76443   525.71000     0.00167
       388    68.41793   510.94541   542.05000     0.00142
       389    68.54293   511.15352   489.68000     0.00159
       390    68.66793   511.66875   548.09000     0.00158
       391    68.79294   513.01846   559.19000     0.00167
       392    68.91794   517.60132   549.32000     0.00184
       393    69.04294   518.46824   523.05000     0.00196
       394    69.16794   518.97921   534.08000     0.00174
       395    69.29294   519.51595   548.31000     0.00156
       396    69.41794   520.08021   516.44000     0.00137
       397    69.54294   520.67584   545.85000     0.00131
       398    69.66794   521.30515   525.75000     0.00166
       399    69.79294   521.97305   492.72000     0.00194
       400    69.91794   522.68264   499.33000     0.00215
       401    70.04294   523.44030   504.69000     0.00220
       402    70.16794   524.25020   513.98000     0.00194
       403    70.29294   525.12076   534.64000     0.00168
       404    70.41794   526.05772   487.82000     0.00157
       405    70.54294   527.07239   501.83000     0.00152
       406    70.66794   528.17279   514.26000     0.00176
       407    70.79294   529.37439   548.95000     0.00180
       408    70.91794   530.68867   513.88000     0.00216
       409    71.04294   532.13728   504.37000     0.00222
       410    71.16794   533.73697   569.15000     0.00176
       411    71.29294   535.51889   507.75000     0.00178
       412    71.41794   537.50816   535.54000     0.00142
       413    71.54295   539.75104   539.86000     0.00136
       414    71.66795   542.28614   534.95000     0.00169
       415    71.79295   545.18412   551.80000     0.00176
       416    71.91795   548.50765   595.39000     0.00180
       417    72.04295   552.36909   522.39000     0.00210
       418    72.16795   556.87376   578.16000     0.00169
       419    72.29295   562.20963   555.43000     0.00162
       420    72.41795   568.56379   555.11000     0.00140
       421    72.54295   576.27388   554.29000     0.00145
       422    72.66795   585.71698   556.85000     0.00160
       423    72.79295   597.66830   616.84000     0.00156
       424    72.91795   613.41781   680.62000     0.00156
       425    73.04295   636.61933   679.74000     0.00150
       426    73.16795   675.71222   680.59000     0.00138
       427    73.29295   753.60029   767.42000     0.00111
       428    73.41795   913.98883   997.08000     0.00071
       429    73.54295  1241.19098  1135.68000     0.00062
       430    73.66795  1831.44499  1507.06000     0.00053
       431    73.79295  2773.42403  2118.02000     0.00031
       432    73.91795  4024.18478  3041.62000     0.00026
       433    74.04295  5360.72901  4305.93000     0.00018
       434    74.16795  6374.80433  5799.57000     0.00013
       435    74.29295  6609.50906  6981.49000     0.00009
       436    74.41795  5950.77913  6936.89000     0.00008
       437    74.54295  4693.61602  6342.00000     0.00009
       438    74.66795  3332.92745  5161.55000     0.00012
       439    74.79295  2215.98164  3506.89000     0.00022
       440    74.91795  1456.88500  2002.77000     0.00047
       441    75.04295  1025.36122  1067.50000     0.00095
       442    75.16795   806.03505   794.89000     0.00119
       443    75.29295   704.53854   624.14000     0.00142
       444    75.41795   655.49670   631.65000     0.00129
       445    75.54295   628.94462   614.85000     0.00135
       446    75.66795   611.64294   593.47000     0.00151
       447    75.79295   599.07147   644.73000     0.00150
       448    75.91795   589.31006   588.70000     0.00183
       449    76.04295   581.59262   573.76000     0.00189
       450    76.16795   575.37175   547.50000     0.00180
       451    76.29295   570.35034   559.20000     0.00161
       452    76.41795   566.25530   567.09000     0.00141
       453    76.54295   562.93101   551.68000     0.00146
       454    76.66795   560.22597   527.29000     0.00168
       455    76.79296   558.05423   547.70000     0.00175
       456    76.91796   556.33158   531.11000     0.00197
       457    77.04296   555.01136   569.72000     0.00185
       458    77.16796   554.05097   551.71000     0.00174
       459    77.29296   553.42961   530.56000     0.00168
       460    77.41796   553.13655   567.67000     0.00140
       461    77.54296   553.17232   539.61000     0.00148
       462    77.66796   553.55832   541.05000     0.00163
       463    77.79296   554.31991   558.69000     0.00174
       464    77.91796   555.52303   576.51000     0.00181
       465    78.04296   557.23610   557.88000     0.00191
       466    78.16796   559.62327   535.24000     0.00179
       467    78.29296   562.91890   569.79000     0.00155
       468    78.41796   567.82778   527.15000     0.00152
       469    78.54296   575.86909   601.41000     0.00132
       470    78.66796   591.51587   606.06000     0.00140
       471    78.79296   623.28892   595.50000     0.00150
       472    78.91797   689.64496   653.36000     0.00144
       473    79.04297   812.78642   766.73000     0.00119
       474    79.16797  1020.62253   990.42000     0.00084
       475    79.29297  1315.20364  1337.34000     0.00058
       476    79.41797  1666.31229  1686.95000     0.00043
       477    79.54297  1990.28824  2000.43000     0.00038
       478    79.66797  2165.71037  2153.45000     0.00039
       479    79.79297  2115.54748  2172.93000     0.00043
       480    79.91797  1859.79675  1824.27000     0.00059
       481    80.04297  1510.62501  1443.96000     0.00077
       482    80.16797  1175.08746  1003.94000     0.00099
       483    80.29297   913.85053   797.37000     0.00114
       484    80.41797   745.38827   704.07000     0.00118
       485    80.54297   648.97175   621.92000     0.00132
       486    80.66797   601.05245   639.25000     0.00136
       487    80.79297   577.71009   606.48000     0.00155
       488    80.91797   566.33979   648.30000     0.00158
       489    81.04297   559.84232   555.83000     0.00190
       490    81.16797   555.61230   579.13000     0.00168
       491    81.29297   552.48768   555.44000     0.00163
       492    81.41797   550.08838   564.59000     0.00146
       493    81.54298   548.17882   544.20000     0.00153
       494    81.66798   546.65943   555.13000     0.00160
       495    81.79298   545.42873   589.66000     0.00164
       496    81.91798   544.43850   553.43000     0.00191
       497    82.04298   543.63162   534.85000     0.00197
       498    82.16798   542.98121   567.86000     0.00168
       499    82.29298   542.45270   569.22000     0.00157
       500    82.41798   542.03029   552.42000     0.00144
       501    82.54298   541.69202   502.26000     0.00163
       502    82.66798   541.42821   596.90000     0.00149
       503    82.79298   541.22438   540.01000     0.00180
       504    82.91798   541.07438   554.30000     0.00191
       505    83.04298   540.96831   553.86000     0.00192
       506    83.16798   540.90217   517.62000     0.00186
       507    83.29298   540.86901   520.81000     0.00171
       508    83.41798   540.86613   551.92000     0.00149
       509    83.54298   540.88853   554.94000     0.00147
       510    83.66798   540.93437   549.76000     0.00163
       511    83.79298   540.99997   563.79000     0.00169
       512    83.91798   541.08404   541.52000     0.00193
       513    84.04298   541.18382   580.93000     0.00178
       514    84.16798   546.41893   544.54000     0.00173
       515    84.29298   546.75799   530.94000     0.00165
       516    84.41798   547.12213   558.93000     0.00142
       517    84.54298   547.51154   570.94000     0.00138
       518    84.66798   547.92630   558.61000     0.00156
       519    84.79298   548.36732   550.78000     0.00173
       520    84.91798   548.83499   612.05000     0.00171
       521    85.04298   549.33098   528.27000     0.00202
       522    85.16798   549.85294   566.33000     0.00171
       523    85.29298   550.26598   547.01000     0.00163
       524    85.41798   550.18751   542.74000     0.00152
       525    85.54298   550.09097   565.33000     0.00143
       526    85.66798   550.81733   588.96000     0.00151
       527    85.79298   551.58234   566.03000     0.00172
       528    85.91798   552.38834   531.27000     0.00203
       529    86.04298   553.24207   534.57000     0.00204
       530    86.16798   554.14672   568.90000     0.00173
       531    86.29298   555.11104   558.32000     0.00163
       532    86.41798   556.13949   564.10000     0.00139
       533    86.54298   557.24362   617.21000     0.00127
       534    86.66798   558.42968   591.97000     0.00151
       535    86.79299   559.71334   546.46000     0.00181
       536    86.91799   561.10336   585.84000     0.00185
       537    87.04299   562.62119   612.83000     0.00177
       538    87.16799   564.27996   607.93000     0.00164
       539    87.29299   566.10962   544.89000     0.00167
       540    87.41799   568.12988   548.60000     0.00154
       541    87.54299   570.38392   594.33000     0.00141
       542    87.66799   572.90205   580.49000     0.00156
       543    87.79299   575.74849   599.87000     0.00165
       544    87.91799   578.97133   636.42000     0.00166
       545    88.04299   582.66955   624.42000     0.00167
       546    88.16799   586.92234   546.33000     0.00176
       547    88.29299   591.88887   586.78000     0.00153
       548    88.41799   597.70650   600.70000     0.00135
       549    88.54299   604.65075   565.21000     0.00149
       550    88.66799   613.00077   589.86000     0.00159
       551    88.79299   623.39237   555.48000     0.00182
       552    88.91799   636.83154   635.58000     0.00159
       553    89.04299   656.17318   611.98000     0.00153
       554    89.16799   690.31914   676.06000     0.00141
       555    89.29299   748.99710   669.30000     0.00134
       556    89.41799   861.04527   756.14000     0.00103
       557    89.54300  1077.94538   947.75000     0.00079
       558    89.66800  1457.03119  1280.17000     0.00065
       559    89.79300  2064.44928  1858.96000     0.00047
       560    89.91800  2904.80506  2727.72000     0.00034
       561    90.04300  3909.81673  3939.14000     0.00023
       562    90.16800  4890.24298  5056.13000     0.00016
       563    90.29300  5555.80104  5521.06000     0.00013
       564    90.41800  5660.03567  5512.88000     0.00012
       565    90.54300  5136.27661  5349.50000     0.00013
       566    90.66800  4221.45231  4523.27000     0.00016
       567    90.79300  3201.47068  3560.09000     0.00024
       568    90.91800  2296.65623  2392.87000     0.00040
       569    91.04300  1621.85771  1562.43000     0.00064
       570    91.16800  1177.48449  1086.80000     0.00087
       571    91.29300   921.70216   825.81000     0.00108
       572    91.41800   784.22966   794.08000     0.00106
       573    91.54300   715.15808   687.05000     0.00121
       574    91.66800   678.78413   634.13000     0.00142
       575    91.79300   658.08090   655.76000     0.00149
       576    91.91800   644.43518   616.01000     0.00172
       577    92.04300   634.60893   582.39000     0.00181
       578    92.16800   627.05932   664.09000     0.00144
       579    92.29301   621.19395   609.27000     0.00146
       580    92.41801   616.58738   626.30000     0.00131
       581    92.54301   613.04064   608.75000     0.00132
       582    92.66801   610.34729   594.73000     0.00150
       583    92.79301   608.41832   610.93000     0.00158
       584    92.91801   607.14098   577.55000     0.00184
       585    93.04301   606.48792   646.36000     0.00164
       586    93.16801   606.40397   627.35000     0.00154
       587    93.29301   606.91065   631.01000     0.00144
       588    93.41801   607.99766   613.37000     0.00138
       589    93.54301   609.74003   633.29000     0.00133
       590    93.66801   612.17606   601.16000     0.00148
       591    93.79301   615.46316   646.41000     0.00149
       592    93.91801   619.73060   635.10000     0.00166
       593    94.04301   627.25162   638.17000     0.00164
       594    94.16801   636.54339   626.28000     0.00156
       595    94.29301   648.19487   656.67000     0.00142
       596    94.41801   666.22111   655.07000     0.00131
       597    94.54301   699.25862   654.80000     0.00129
       598    94.66801   760.60870   695.91000     0.00133
       599    94.79301   877.52743   852.01000     0.00116
       600    94.91801  1079.27855  1081.76000     0.00099
       601    95.04301  1406.44312  1688.08000     0.00061
       602    95.16801  1868.44651  2327.45000     0.00039
       603    95.29301  2449.45439  2846.85000     0.00029
       604    95.41801  3065.85920  3397.65000     0.00022
       605    95.54301  3577.53010  3747.24000     0.00019
       606    95.66801  3833.35320  3907.22000     0.00020
       607    95.79301  3715.92163  3707.09000     0.00023
       608    95.91801  3291.15323  3268.33000     0.00028
       609    96.04301  2695.98726  2389.65000     0.00041
       610    96.16801  2089.16789  1707.00000     0.00054
       611    96.29301  1576.56265  1332.02000     0.00067
       612    96.41801  1195.63281  1039.36000     0.00081
       613    96.54301   950.27689   904.91000     0.00094
       614    96.66801   803.64618   768.16000     0.00121
       615    96.79301   720.41236   658.00000     0.00155
       616    96.91801   678.77411   671.34000     0.00166
       617    97.04301   657.06922   657.87000     0.00163
       618    97.16801   644.37408   618.88000     0.00152
       619    97.29301   636.34791   694.18000     0.00123
       620    97.41801   630.66740   615.37000     0.00125
       621    97.54302   626.55547   621.42000     0.00120
       622    97.66802   623.51070   682.79000     0.00121
       623    97.79302   621.36897   605.05000     0.00151
       624    97.91802   619.94002   631.88000     0.00164
       625    98.04302   619.17543   664.79000     0.00160
       626    98.16802   618.97726   625.96000     0.00159
       627    98.29302   619.34859   634.46000     0.00149
       628    98.41802   620.24392   686.66000     0.00127
       629    98.54302   621.70931   624.69000     0.00140
       630    98.66802   623.74066   681.89000     0.00133
       631    98.79302   626.43500   636.37000     0.00156
       632    98.91802   629.83387   622.76000     0.00173
       633    99.04302   634.11499   696.45000     0.00152
       634    99.16802   644.33910   709.21000     0.00137
       635    99.29302   652.76224   677.42000     0.00136
       636    99.41802   662.03722   631.43000     0.00133
       637    99.54302   674.19738   645.46000     0.00127
       638    99.66802   692.06695   696.40000     0.00131
       639    99.79302   722.33244   722.42000     0.00138
       640    99.91802   775.62942   810.07000     0.00134
       641   100.04302   874.98263  1008.51000     0.00106
       642   100.16802  1047.27529  1275.33000     0.00075
       643   100.29303  1335.93552  1703.50000     0.00051
       644   100.41803  1764.27206  2267.12000     0.00034
       645   100.54303  2347.99340  2767.56000     0.00026
       646   100.66803  3038.78960  3395.80000     0.00023
       647   100.79303  3740.88751  4008.65000     0.00020
       648   100.91803  4304.76271  4357.01000     0.00021
       649   101.04303  4548.77928  4519.50000     0.00019
       650   101.16803  4405.88604  4309.08000     0.00019
       651   101.29303  3909.51184  3713.75000     0.00021
       652   101.41803  3232.75343  3009.15000     0.00025
       653   101.54303  2529.70664  2436.59000     0.00030
       654   101.66803  1913.78038  1813.68000     0.00047
       655   101.79303  1446.87916  1427.98000     0.00067
       656   101.91803  1123.87235  1081.29000     0.00098
       657   102.04303   926.73709   845.76000     0.00127
       658   102.16803   811.62659   784.12000     0.00125
       659   102.29303   747.78862   751.20000     0.00123
       660   102.41803   713.34655   715.42000     0.00122
       661   102.54303   694.83068   709.38000     0.00123
       662   102.66803   683.38722   695.02000     0.00134
       663   102.79303   675.94419   721.93000     0.00140
       664   102.91803   670.72851   668.88000     0.00165
       665   103.04304   667.15763   689.34000     0.00157
       666   103.16804   664.79785   649.21000     0.00152
       667   103.29304   663.51739   661.45000     0.00140
       668   103.41804   663.15004   658.76000     0.00128
       669   103.54304   663.66860   700.62000     0.00116
       670   103.66804   665.00893   646.47000     0.00136
       671   103.79304   667.20211   713.24000     0.00132
       672   103.91804   670.25719   629.06000     0.00158
       673   104.04304   674.26340   645.38000     0.00142
       674   104.16804   679.30528   679.88000     0.00142
       675   104.29304   685.55235   698.99000     0.00129
       676   104.41804   693.19980   658.43000     0.00123
       677   104.54304   702.57906   732.23000     0.00110
       678   104.66804   714.17685   729.75000     0.00121
       679   104.79304   728.94401   756.80000     0.00129
       680   104.91804   748.77159   708.58000     0.00153
       681   105.04304   777.78799   799.12000     0.00133
       682   105.16804   824.48529   851.56000     0.00114
       683   105.29304   905.43562   835.90000     0.00109
       684   105.41804  1049.02962   991.84000     0.00085
       685   105.54304  1298.83515  1301.69000     0.00063
       686   105.66804  1708.91802  1781.86000     0.00048
       687   105.79305  2333.81461  2542.54000     0.00035
       688   105.91805  3199.73964  3495.93000     0.00026
       689   106.04305  4281.77168  4632.33000     0.00019
       690   106.16805  5471.60671  5555.11000     0.00014
       691   106.29305  6577.82694  6195.80000     0.00011
       692   106.41805  7346.68212  6760.55000     0.00009
       693   106.54305  7552.15473  6974.79000     0.00009
       694   106.66805  7136.23164  6825.44000     0.00009
       695   106.79305  6231.13939  6216.00000     0.00012
       696   106.91805  5082.79538  5201.17000     0.00016
       697   107.04305  3920.67983  3959.79000     0.00022
       698   107.16805  2908.23538  3058.96000     0.00028
       699   107.29305  2124.17632  2196.58000     0.00038
       700   107.41805  1573.04354  1631.87000     0.00049
       701   107.54305  1218.75355  1338.46000     0.00060
       702   107.66805  1005.13527  1060.66000     0.00083
       703   107.79305   882.85187   899.35000     0.00106
       704   107.91805   813.05831   817.78000     0.00131
       705   108.04305   769.60223   792.52000     0.00134
       706   108.16805   742.21837   769.68000     0.00125
       707   108.29305   723.87847   753.83000     0.00121
       708   108.41805   710.04615   675.31000     0.00128
       709   108.54305   699.01278   736.07000     0.00118
       710   108.66805   689.92630   686.79000     0.00135
       711   108.79305   682.33610   701.49000     0.00143
       712   108.91805   675.92127   659.38000     0.00167
       713   109.04305   670.47163   641.83000     0.00168
       714   109.16805   665.80918   688.62000     0.00140
       715   109.29305   661.80847   636.56000     0.00138
       716   109.41805   658.35728   638.05000     0.00129
       717   109.54305   655.40418   644.78000     0.00126
       718   109.66805   652.83784   632.92000     0.00136
       719   109.79305   650.60200   702.13000     0.00134
       720   109.91805   648.65367   644.82000     0.00163
       721   110.04305   646.95761   632.86000     0.00169
       722   110.16805   645.47927   628.91000     0.00158
       723   110.29305   644.19344   631.38000     0.00147
       724   110.41805   643.07567   649.50000     0.00134
       725   110.54305   642.10755   643.37000     0.00133
       726   110.66805   641.27061   634.76000     0.00143
       727   110.79305   640.55135   601.97000     0.00163
       728   110.91805   639.93601   630.77000     0.00171
       729   111.04306   639.41452   631.72000     0.00172
       730   111.16806   638.97654   644.02000     0.00154
       731   111.29306   638.61444   620.35000     0.00147
       732   111.41806   638.32023   631.11000     0.00135
       733   111.54306   638.08810   652.66000     0.00132
       734   111.66806   637.91183   600.82000     0.00153
       735   111.79306   637.78692   612.01000     0.00164
       736   111.91806   637.70846   648.52000     0.00169
       737   112.04306   637.67294   604.86000     0.00183
       738   112.16806   637.67646   624.12000     0.00159
       739   112.29306   637.71625   629.42000     0.00147
       740   112.41806   637.78915   611.67000     0.00136
       741   112.54306   637.89299   687.48000     0.00121
       742   112.66806   638.02520   630.84000     0.00141
       743   112.79306   638.18404   631.84000     0.00154
       744   112.91806   638.36744   604.95000     0.00178
       745   113.04306   638.57399   614.12000     0.00177
       746   113.16806   638.80199   644.23000     0.00154
       747   113.29306   639.05034   633.50000     0.00144
       748   113.41806   639.31762   630.37000     0.00131
       749   113.54306   639.60300   610.15000     0.00135
       750   113.66806   639.90529   593.37000     0.00153
       751   113.79307   640.22389   661.43000     0.00148
       752   113.91807   635.79710   664.17000     0.00161
       753   114.04307   634.79025   653.50000     0.00163
       754   114.16807   634.87690   633.73000     0.00153
       755   114.29307   635.40058   638.40000     0.00141
       756   114.41807   635.98617   640.02000     0.00127
       757   114.54307   636.57591   635.59000     0.00129
       758   114.66807   637.17000   667.15000     0.00134
       759   114.79307   637.76907   644.15000     0.00153
       760   114.91807   638.37343   629.86000     0.00176
       761   115.04307   640.72948   645.15000     0.00172
       762   115.16807   643.59141   591.43000     0.00171
       763   115.29307   645.31750   582.74000     0.00162
       764   115.41807   646.67106   638.65000     0.00144
       765   115.54307   647.84681   622.36000     0.00137
       766   115.66807   648.91098   590.95000     0.00155
       767   115.79307   649.90719   615.52000     0.00165
       768   115.91807   650.85723   643.94000     0.00174
       769   116.04307   651.80277   642.39000     0.00172
       770   116.16807   652.79493   610.63000     0.00163
       771   116.29307   653.86407   611.60000     0.00149
       772   116.41807   655.05505   616.15000     0.00134
       773   116.54308   656.46826   632.25000     0.00128
       774   116.66808   658.24149   629.96000     0.00145
       775   116.79308   660.64052   625.20000     0.00159
       776   116.91808   663.94234   595.70000     0.00185
       777   117.04308   668.58392   636.05000     0.00172
       778   117.16808   674.81205   707.26000     0.00140
       779   117.29308   682.88531   655.66000     0.00142
       780   117.41808   692.52862   699.10000     0.00127
       781   117.54308   703.17707   742.65000     0.00113
       782   117.66808   713.64512   731.99000     0.00126
       783   117.79308   722.26931   737.62000     0.00135
       784   117.91808   727.57089   728.11000     0.00145
       785   118.04308   728.35897   702.38000     0.00146
       786   118.16808   725.10074   717.35000     0.00128
       787   118.29308   718.71073   707.84000     0.00120
       788   118.41808   710.84625   722.62000     0.00108
       789   118.54308   702.85681   700.22000     0.00118
       790   118.66808   695.78428   687.48000     0.00128
       791   118.79308   690.29537   702.08000     0.00133
       792   118.91808   686.47068   670.24000     0.00149
       793   119.04308   684.27774   591.53000     0.00151
       794   119.16808   683.34333   664.51000     0.00146
       795   119.29308   683.40876   645.88000     0.00142
       796   119.41808   684.14168   609.32000     0.00142
       797   119.54308   685.35626   629.34000     0.00128
       798   119.66808   686.89314   650.26000     0.00138
       799   119.79308   688.67608   613.11000     0.00159
       800   119.91808   690.66065   635.20000     0.00166
       801   120.04308   692.82972   645.02000     0.00159
       802   120.16808   695.18819   659.24000     0.00144
       803   120.29308   697.74160   648.13000     0.00138
       804   120.41808   700.51553   687.93000     0.00118
       805   120.54308   703.52563   659.54000     0.00130
       806   120.66808   706.81217   697.62000     0.00128
       807   120.79308   710.90405   657.17000     0.00149
       808   120.91808   715.47026   684.27000     0.00158
       809   121.04308   720.11541   704.21000     0.00151
       810   121.16808   725.14453   699.60000     0.00139
       811   121.29308   730.66109   676.01000     0.00135
       812   121.41808   736.80296   684.67000     0.00122
       813   121.54308   743.66843   696.75000     0.00119
       814   121.66808   751.45268   706.44000     0.00124
       815   121.79309   760.31868   717.35000     0.00132
       816   121.91809   770.62282   751.95000     0.00138
       817   122.04309   782.76998   683.63000     0.00153
       818   122.16809   797.71931   773.22000     0.00122
       819   122.29309   816.86436   834.41000     0.00106
       820   122.41809   843.44971   894.22000     0.00092
       821   122.54309   882.35240  1025.71000     0.00083
       822   122.66809   943.68237  1144.64000     0.00074
       823   122.79309  1040.62179  1464.50000     0.00061
       824   122.91809  1196.48856  1888.36000     0.00049
       825   123.04309  1434.55050  2320.91000     0.00039
       826   123.16809  1788.28911  2883.25000     0.00028
       827   123.29309  2275.72156  3497.32000     0.00021
       828   123.41809  2912.08900  3844.86000     0.00017
       829   123.54309  3674.31477  4367.54000     0.00015
       830   123.66809  4514.81618  4767.45000     0.00014
       831   123.79309  5342.10185  4963.29000     0.00015
       832   123.91809  6028.03130  5275.36000     0.00015
       833   124.04309  6453.37730  5467.32000     0.00014
       834   124.16809  6519.73195  5640.21000     0.00012
       835   124.29309  6241.90224  5486.51000     0.00012
       836   124.41809  5677.78266  5138.80000     0.00012
       837   124.54310  4944.91374  4789.65000     0.00013
       838   124.66810  4148.00464  4351.84000     0.00016
       839   124.79310  3378.94239  3672.36000     0.00021
       840   124.91810  2703.55319  3221.80000     0.00027
       841   125.04310  2148.75082  2547.40000     0.00035
       842   125.16810  1725.95748  2234.09000     0.00038
       843   125.29310  1416.74054  1874.87000     0.00043
       844   125.41810  1204.22824  1529.23000     0.00051
       845   125.54310  1060.83922  1345.68000     0.00058
       846   125.66810   968.25937  1169.43000     0.00073
       847   125.79310   907.85517  1064.03000     0.00088
       848   125.91810   868.91014   945.43000     0.00112
       849   126.04310   842.59186   880.93000     0.00119
       850   126.16810   824.35457   799.63000     0.00120
       851   126.29310   810.83718   786.35000     0.00115
       852   126.41810   800.51781   757.21000     0.00110
       853   126.54310   792.27333   794.00000     0.00102
       854   126.66810   785.60770   791.25000     0.00111
       855   126.79310   780.10537   775.03000     0.00124
       856   126.91810   775.59581   716.49000     0.00147
       857   127.04310   771.88139   735.88000     0.00141
       858   127.16810   768.88743   680.25000     0.00140
       859   127.29311   766.49733   711.92000     0.00126
       860   127.41811   764.67765   726.85000     0.00113
       861   127.54311   763.35462   735.58000     0.00109
       862   127.66811   762.52003   703.35000     0.00125
       863   127.79311   762.12976   736.69000     0.00130
       864   127.91811   762.19813   762.24000     0.00139
       865   128.04311   762.70591   708.95000     0.00148
       866   128.16811   763.69459   687.24000     0.00140
       867   128.29311   765.17582   762.17000     0.00117
       868   128.41811   767.24394   748.09000     0.00110
       869   128.54311   769.98449   753.31000     0.00108
       870   128.66811   773.65638   714.92000     0.00122
       871   128.79311   778.60198   739.93000     0.00129
       872   128.91811   785.64451   758.49000     0.00137
       873   129.04311   795.93582   828.00000     0.00122
       874   129.16811   811.87386   809.77000     0.00115
       875   129.29311   836.44070   803.86000     0.00108
       876   129.41811   875.03364   921.60000     0.00082
       877   129.54311   932.94619   975.55000     0.00074
       878   129.66811  1018.37500  1089.37000     0.00074
       879   129.79311  1136.20465  1203.12000     0.00072
       880   129.91811  1292.32515  1307.11000     0.00072
       881   130.04311  1484.05029  1328.28000     0.00070
